# Supplementary material for: NAT10 regulates neutrophil pyroptosis in sepsis via acetylating ULK1 RNA and activating STING pathway
Source: Commun Biol. 2022 Sep 6;5:916. doi: 10.1038/s42003-022-03868-x (PMC9448771; doi:10.1038/s42003-022-03868-x)
Supplement: Supplementary file 3 — Supplementary Data 1 [file 42003_2022_3868_MOESM3_ESM.xlsx]

## Sheet: Figure 1a
	Sham	CLP
7	0
7	0
7	0
7	0
7	0
7	0
7	0
7	0
7	0
7	0
7	0
7	0
7	0
7	0
7	0
7	0
7	0
7	0
7	0
7	0
7		0
7		0
7		0
7		0
7		0
7		0
7		0
7		0
7		0
7		0
7		0
7		0
7		0
7		0
7		0
4		1
2		1
1		1
1		1
7		0
4		1
2		1
1		1
6		1
1		1
1		1
3		1
4		1
2		1
5		1

## Sheet: Figure 1b
	Sham						CLP
Lung Injury Score	0	0	1	0	1	0	4	4	3	4	4	4

## Sheet: Figure 1c
	Sham						CLP
Lung Weight	4.6149	3.80693	4.36326	3.75523	4.19317	3.96936	5.32631	5.84174	4.49358	4.81264	5.53041	4.94297

## Sheet: Figure 1d
	Sham						CLP
Blood	1.31937	0.98231	0.99613	1.52953	0.52759	1.3254	2.33313	2.55318	3.08075	4.58225	2.01916	3.0214
Spleen	4.01222	4.24159	5.13368	5.28977	4.23084	5.6324	21.7687	20.4561	18.8045	19.616	22.1546	21.0215
BALF	0.887978	0.973671	0.914961	1.44389	1.25863	1.5487	10.7727	11.7146	10.2975	12.2919	8.83751	9.65418

## Sheet: Figure 1e
	Sham						CLP
LDH activity	0.347604	0.329932	0.436054	0.380075	0.447	0.416371	17.4924	16.2852	13.902	23.5991	15.5517	15.5716

## Sheet: Figure 1f
GSDMD-p30	Sham						CLP
Blood	1.14389	0.93962	0.916495	0.99645	1.08674	0.916807	4.5705	4.57999	4.15564	4.68512	4.66329	5.00973
Spleen	1.14415	0.946628	0.909222	1.04377	1.00076	0.955462	5.86326	4.47259	5.36766	5.31285	4.66252	5.22246
BALF	0.74991	1.51396	0.736128	0.921645	0.926001	1.15235	5.47239	4.80151	6.16441	5.62161	6.44986	5.31272
Caspase 1-p20	Sham						CLP
Blood	1.10759	0.825307	1.0671	0.902246	1.00281	1.09494	3.24929	2.68697	3.44358	4.12039	3.52244	3.25792
Spleen	1.20767	0.874852	0.917477	0.885832	0.942374	1.17179	3.24302	3.95241	4.95708	4.10806	3.74174	4.24641
BALF	0.851055	1.02417	1.12478	0.998336	1.1188	0.882859	4.45678	4.24081	4.7755	4.4445	4.27388	4.23418
Caspase 11-p20	Sham						CLP
Blood	1.01409	0.771675	1.03949	0.831763	1.00817	1.23667	3.20287	2.58706	3.6933	3.88699	3.78112	3.29717
Spleen	1.09753	0.787751	0.86328	0.886385	0.865029	1.05103	3.0863	3.77511	4.59977	3.39463	3.58438	3.88962
BALF	0.752775	1.07832	1.13689	0.971321	1.00345	0.757854	3.54334	3.73279	4.2291	4.53713	4.62	4.27993
IL-1beta	Sham						CLP
Blood	1.10526	1.03404	0.860698	1.09533	0.953092	0.95158	2.6247	3.01459	3.71028	2.65601	2.61185	2.83603
Spleen	1.00144	1.0645	0.934063	0.925897	1.04096	1.03315	2.36804	3.20239	2.9067	3.71576	2.96031	2.28021
BALF	0.580063	1.08725	1.33269	1.03642	1.07389	0.889692	2.85913	3.39459	3.47839	2.08207	2.70567	2.45738
IL-18	Sham						CLP
Blood	1.05629	0.691593	1.25211	1.12689	0.730182	1.14293	2.71446	3.07866	3.19448	3.42481	3.00184	3.42414
Spleen	0.910535	0.863778	1.22569	1.07499	0.862518	1.0625	2.38642	2.54332	2.65921	3.04253	3.84681	3.76085
BALF	1.10012	1.10511	0.794773	0.834628	1.35122	0.814147	3.28753	3.62831	3.19787	4.11991	3.44315	5.00795

## Sheet: Figure 1g
Caspase 1	Sham						CLP
Blood	0.823206	1.31973	0.85706	1.01785	0.978798	1.00335	3.82058	4.58454	5.01597	3.25011	2.59744	3.05109
Spleen	0.894909	1.14332	0.961773	1.06272	0.987932	0.949345	3.21459	3.89011	4.13865	3.16282	2.89452	2.83271
BALF	1.23944	0.894257	0.866307	1.08082	0.958269	0.960908	6.31155	8.83659	6.01754	7.02337	5.37393	6.88965
Caspase 4	Sham						CLP
Blood	0.821733	1.04147	1.1368	1.04286	1.19629	0.760851	3.3674	2.30904	3.40119	2.91528	3.55895	3.60561
Spleen	0.74209	0.772705	1.48521	0.925293	0.970121	1.10459	6.04117	5.13366	4.71545	5.10676	4.1903	4.22298
BALF	1.04334	0.970258	0.986405	1.09333	1.06299	0.843686	6.08831	8.5864	7.53639	5.13386	6.99543	6.01544

## Sheet: Figure 2a
	Sham						CLP
Blood	1.07256	1.02954	0.947212	1.14593	0.901108	0.903644	0.47228	0.371836	0.36293	0.373823	0.380393	0.46397
Spleen	1.21469	0.845358	0.986338	1.03872	0.980861	0.934035	0.311427	0.412106	0.37178	0.31266	0.334431	0.451972
BALF	0.773607	0.992604	1.1721	0.981988	0.967331	1.11237	0.415425	0.313023	0.446465	0.283741	0.352252	0.380335

## Sheet: Figure 2b
	Sham						CLP
Blood	1.27354	1.06365	0.97894	0.933742	1.06476	0.68537	0.345816	0.375528	0.436459	0.365665	0.408258	0.20025
Spleen	0.88803	1.16925	0.977111	0.904136	0.88777	1.1737	0.469922	0.272469	0.431546	0.317759	0.394538	0.379292
BALF	1.06228	1.15334	0.676379	0.950211	1.03457	1.12322	0.254699	0.129922	0.216139	0.332576	0.123864	0.377845

## Sheet: Figure 2d
Healthy Control	Sepsis
0.6007	0.080187
1.11457	0.283405
1.17155	0.089056
2.20928	0.1395
1.92017	0.191926
0.794267	0.062636
0.623969	0.107286
0.499097	0.133773
0.412632	0.10912
1.4597	0.482167
1.1292	0.101243
1.09161	0.312173
1.0026	0.08088
0.594601	0.768988
0.629492	0.280526
0.34644	0.388525
1.17256	0.090217
1.7499	0.042654
0.857297	0.470631
0.620352	0.138352

[truncated: 44 more sheets: Figure 2e, Figure 2f, Figure 2g, Figure 3a, Figure 3b, Figure 3c, Figure 3d, Figure 3e, Figure 4a, Figure 4b, Figure 4c, Figure 4d, Figure 5f, Figure 5g, Figure 5h, Figure 5I, Figure 5J, Figure 5k, Figure 6a, Figure 6b …]
